# Supplementary material for: Mandibular Radiation Dose Modifies the Association Between Post-Chemoradiotherapy Dental Extraction Timing and Osteoradionecrosis Risk: A Retrospective Cohort Study
Source: Cancers (Basel). 2026 May 27;18(11):1756. doi: 10.3390/cancers18111756 (PMC13255894; doi:10.3390/cancers18111756)
Supplement: Supplementary file 1 [file cancers-18-01756-s001.zip]

Archive with 1 entries (1 files):
- cancers-4264984-supplementary.pdf
